# Supplementary material for: Chitosan Coating Functionalized with Flaxseed Oil and Green Tea Extract as a Bio-Based Solution for Beef Preservation
Source: Foods. 2023 Mar 29;12(7):1447. doi: 10.3390/foods12071447 (PMC10093991; doi:10.3390/foods12071447)
Supplement: Supplementary file 1 [file foods-12-01447-s001.zip]

Archive with 1 entries (1 files):
- foods-2259811-supplementary.pdf
